# Supplementary material for: Targeted RNAseq Revealed the Gene Expression Signature of Ferroptosis-Related Processes Associated with Disease Severity in Patients with Multiple Sclerosis
Source: Int J Mol Sci. 2024 Mar 5;25(5):3016. doi: 10.3390/ijms25053016 (PMC10932398; doi:10.3390/ijms25053016)
Supplement: Supplementary file 1 [file ijms-25-03016-s001.zip › Supplemental Table S1.xlsx]

## Sheet: Sheet1
	GENES INVOLVED IN FERROPTOSIS-RELATED PROCESSES
			Ferroptosis-related process
		#	gene involved in two or more ferroptosis-related processes
		Xc--glutathione (GSH)-related antioxidant response
		Gene symbol	Gene name	Gene product function	Proposed direct/indirect effect on ferroptosis
		GCLC	glutamate-cysteine ligase catalytic subunit	rate-limiting enzyme of glutathione (GSH) biosynthesis	suppressing
		GCLM	glutamate-cysteine ligase modifier subunit	rate-limiting enzyme of glutathione (GSH) biosynthesis	suppressing
		SLC7A11	solute carrier family 7 member 11	plasma membrane cystine-glutamate antiporter	suppressing
		SLC3A2	solute carrier family 3 member 2	plasma membrane cystine-glutamate antiporter	suppressing
		GPX4	glutathione peroxidase 4	protects cells against membrane lipid peroxidation by reducing lipid hydroperoxides to nontoxic lipid alcohols	suppressing
		HSPA5	heat shock protein family A (Hsp70) member 5	chaperone expressed in the endoplasmic reticulum, which stabilizes GPX4 by forming HSPA5-GPX4 complex	suppressing
		GSS	glutathione synthetase	catalyzes the ATP-dependent conversion of gamma-L-glutamyl-L-cysteine to glutathione, as the second step of glutathione biosynthesis	suppressing
	#	GSR	glutathione-disulfide reductase	catalyzes the NADPH-dependent reduction of glutathione disulfide (GSSG) to GSH	suppressing
		GPX2	glutathione peroxydase 2	catalyzes the reduction of cytosolic hydrogen peroxide	suppressing
		GSTP1	glutathione S-transferase P1	functions in xenobiotic metabolism, through detoxification by catalyzing the conjugation of hydrophobic and electrophilic compounds with reduced glutathione	suppressing
	#	ABCC1	ATP- binding cassette subfamily C member 1	multispecific organic anion transporter, with oxidized glutathione, cysteinyl leukotrienes and activated aflatoxin B1 as substrates	suppressing
		CHAC1	ChaC glutathione specific gamma-glutamylcyclotransferase 1	catalyzes the cleavage of glutathione into 5-oxo-L-proline and a Cysteine-Glycine dipeptide	driving or suppressing
		TXN	thioredoxin	cytosolic antioxidant active in the reversible S-nitrosylation of cysteines in certain proteins, in response to intracellular nitric oxide	suppressing
		TXNRD1	thioredoxin reductase 1	selenocysteine-containing flavoenzyme, which plays a role in redox homoeostasis by reducing thioredoxins	suppressing
		SEPP1	selenoprotein P	extracellular antioxidant involved in the transport of selenium to extra-hepatic tissues	suppressing
		NNMT	nicotinamide N-methyltransferase	catalyzes the reaction of N-methylation by using S-adenosyl methionine as the methyl donor	driving
		STMN1	stathmin 1	regulates the microtubule filament system by preventing assembly and promoting disassembly of microtubules	suppressing
		RRM2	ribonucleotide reductase regulatory subunit M2	regulates the formation of deoxyribonucleotides from ribonucleotides	suppressing
		CAPG	capping actin protein, gelsolin like	actin-regulatory protein that reversibly blocks the barbed ends of F-actin filaments in a Ca2+ and phosphoinositide-regulated manner, contributing to the control of actin-based motility in non-muscle cells	suppressing
		PSAT1	phosphoserine aminotransferase 1	catalyzes the reversible conversion of 3-phosphohydroxypyruvate to phosphoserine and of 3-hydroxy-2-oxo-4-phosphonooxybutanoate to phosphohydroxythreonine	suppressing
		MT1G	metallothionein 1G	cytosolic and nuclear protein involved in zinc ion binding	suppressing
		SESN2	sestrin 2	stress-inducible metabolic regulator involved in cellular response to different stress conditions, including a role in protection against oxidative stress	suppressing
		CDKN1A	cyclin dependent kinase inhibitor 1A	binds to and inhibits the activity of cyclin-cyclin-dependent kinase 2 or -cyclin-dependent kinase 4 complexes, functioning as a regulator of cell cycle progression	suppressing
		PLIN4	perilipin 4	member of the perilipin family, functions as a coat protein involved in the biogenesis of lipid droplets	driving
		Coenzyme Q (CoQ)-related antioxidant response
		Gene symbol	Gene name	Gene product function	Proposed direct/indirect effect on ferroptosis
	#	AIFM2	apoptosis inducing factor mitochondria associated 2	NAD(P)H-dependent oxidoreductase which, at the plasma membrane, catalyzes reduction of coenzyme Q/ubiquinone-10 to ubiquinol-10, a lipophilic radical-trapping antioxidant that prevents lipid oxidative damage; acts in parallel to GPX4 to suppress phospholipid peroxidation	suppressing
		COQ2	coenzyme Q2 polyprenyltransferase	catalyzes the prenylation of parahydroxybenzoate with an all-trans polyprenyl group, in the final steps in biosynthesis of CoQ (ubiquinone), a redox carrier in the mitochondrial respiratory chain and a lipid-soluble antioxidant	suppressing
		GCH1	GTP cyclohydrolase 1	the first and rate-limiting enzyme in tetrahydrobiopterin (BH4) biosynthesis, catalyzing the conversion of GTP into 7,8-dihydroneopterin triphosphate	suppressing
		NQO1	NAD(P)H quinone dehydrogenase 1	cytoplasmic FAD-binding 2-electron reductase, which reduces quinones to hydroquinones, preventing the 1-electron reduction of quinones that results in the production of radical species	suppressing
		Iron import
		Gene symbol	Gene name	Gene product function	Proposed direct/indirect effect on ferroptosis
		TF	transferrin	iron transporting plasma glycoprotein that binds tightly and reversibly to iron, and has two specific ferric iron (Fe(3+)) binding sites	driving
		TFRC	transferrin receptor	cell surface receptor necessary for cellular iron uptake by the process of receptor-mediated endocytosis	driving
		STEAP3	STEAP3 metalloreductase	endosomal ferrireductase that participates in iron homeostasis by reducing ferric (Fe(3+)) to ferrous (Fe(2+)) iron	driving or suppressing
		SLC11A2	solute carrier family 11 member 2	selective transporter of divalent metal cations, essential for maintenance of iron homeostasis by modulating intestinal absorption of Fe(2+) and Fe(2+) transport from endosomes to cytoplasm, enabling Fe(2+) ion entry into mitochondria, and hence promoting mitochondrial heme synthesis, iron-sulfur cluster biogenesis and antioxidant defense	driving
		CYBRD1	cytochrome B reductase 1	plasma membrane reductase that uses cytoplasmic ascorbate as an electron donor to reduce extracellular Fe(3+) into Fe(2+)	driving
		SLC39A14	solute carrier family 39 member 14	plasma membrane transporter of nontransferrin-bound iron, involved in the extracellular iron uptake	driving
		SLC39A8	solute carrier family 39 member 8	transmembrane transporter involved in cellular import of non-TF-bound Fe(2+) iron	driving
	#	PRNP	prion protein	membrane glycoprotein involved in copper homeostasis, cellular import of non-TF-bound Fe(2+) iron and glucose uptake	driving
		HMOX1	heme oxygenase 1	catalyzes the oxidative cleavage of heme to generate biliverdin, while releasing the central heme iron chelate as Fe(2+) iron	driving or suppressing
	#	HSPB1	heat shock protein family B small member 1	small heat shock protein that functions as a molecular chaperone, participates in stress resistance and actin organization, regulates axonal transport of neurofilament proteins	suppressing
		Iron utilization
		Gene symbol	Gene name	Gene product function	Proposed direct/indirect effect on ferroptosis
		PCBP1	polyrC binding protein 1	single-stranded nucleic acid binding protein that binds preferentially to oligo dC; involved in regulation of metabolically active (“labile”) iron pool by affecting the metalation of iron-containing proteins	suppressing
		PCBP2	polyrC binding protein 2	single-stranded nucleic acid binding protein that binds preferentially to oligo dC; involved in regulation of metabolically active (“labile”) iron pool by affecting the metalation of iron-containing proteins	suppressing
		NFS1	NFS1 cysteine desulfurase	mitochondrial or cytoplasmic isoform; catalyzes desulfuration of L-cysteine to L-alanine, as component of the cysteine desulfurase complex, leading to the formation of a cysteine persulfide intermediate at the active site cysteine residue, and participates in the [2Fe-2S] clusters assembly involved in the iron-sulfur protein biogenesis	suppressing
		ACO1	aconitase 1 (iron-responsive element-binding protein 1)	bifunctional cytosolic protein; when cellular iron levels are high, it binds to a 4Fe-4S cluster and functions as an aconitase to catalyze the conversion of citrate to isocitrate in the tricarboxylic acid cycle; when cellular iron levels are low, it binds to iron-responsive elements in the untranslated region of the target mRNAs resulting in repression of ferritin mRNA translation and stabilizati…	driving
		IREB2	iron-responsive element-binding protein 2	RNA-binding protein that acts to regulate iron levels in the cells by regulating the translation and stability of mRNAs that affect iron homeostasis; when cellular iron is depleted, it binds to iron-responsive elements in the untranslated region of the target mRNAs resulting in repression of ferritin mRNA translation and stabilization of transferrin receptor mRNA	driving
		SLC25A28	solute carrier family 25 member 28	mitochondrial iron transporter that mediates iron uptake; probably required for heme synthesis of hemoproteins and Fe-S cluster assembly in non-erythroid cells	driving
		PINK1	PTEN induced kinase 1	serine/threonine-protein kinase that protects from cellular stress-induced mitochondrial dysfunction, by phosphorylating mitochondrial proteins to coordinate mitochondrial quality control mechanisms that remove and replace dysfunctional mitochondrial components	driving
		CISD1	CDGSH iron sulfur domain 1	L-cysteine transaminase localized to the outer membrane of mitochondria, which catalyzes the reversible transfer of the amino group from L-cysteine to the alpha-keto acid 2-oxoglutarate to respectively form 2-oxo-3-sulfanylpropanoate and L-glutamate; shown to bind a redox-active [2Fe-2S] cluster, likely serving as a redox sensor that regulates mitochondrial iron-sulfur cluster assembly and iron t…	suppressing
	#	NOX1	NADPH oxidase 1	member of the NADPH oxidase family of enzymes responsible for the catalytic one-electron transfer of oxygen to generate superoxide or hydrogen peroxide	driving
	#	CYBB	NADPH oxidase 2	critical component of the membrane-bound NADPH oxidase of phagocytes, which generates superoxide; participates in the regulation of cellular pH and is blocked by zinc	driving
	#	NOX4	NADPH oxidase 4	constitutive NADPH oxidase localized to non-phagocytic cells, which acts as an oxygen sensor and catalyzes the reduction of molecular oxygen to superoxide	driving
	#	ABCC1	ATP binding cassette subfamily C member 1	multispecific transporter mediating export of organic anions from the cytoplasm, including oxidized glutatione and cysteinyl leukotrienes as substrates	suppressing
		CAT	catalase	heme enzyme crucial in the cellular defense against oxidative stress; present in the peroxisome of nearly all aerobic cells where it converts hydrogen peroxide to water and oxygen, mitigating the toxic effects of hydrogen peroxide	suppressing
	#	DPP4	dipeptidyl peptidase 4	type II transmembrane glycoprotein acting as a serine exopeptidase that cleaves X-proline dipeptides from the N-terminus of polypeptides; participates in glucose and insulin metabolism, as well as in immune regulation including T-cell activation, T-cell proliferation and NF-kappa-B activation	driving
	#	EMP1	epithelial membrane protein 1	located in plasma membrane; involved in bleb assembly and cell death	driving
	#	ANGPTL4	angiopoietin like 4	glycosylated secreted protein containing a C-terminal fibrinogen domain; induced by peroxisome proliferation activators and functions as a serum hormone that regulates glucose homeostasis and lipid metabolism	driving
		EHMT2	euchromatic histone lysine methyltransferase 2	specifically mono- and di-methylates Lys-9 of histone H3 (H3K9) in euchromatin, which represents a specific tag for epigenetic transcriptional repression by recruiting HP1 proteins to methylated histones; mediates monomethylation of Lys-56 of histone H3 in G1 phase, thus regulating DNA replication; involved in DNA methylation	driving
		Iron storage
		Gene symbol	Gene name	Gene product function	Proposed direct/indirect effect on ferroptosis
		FTH1	ferritin heavy chain 1	heavy subunit of ferritin, the major intracellular iron storage protein with ferroxidase activity, which enables storage of iron in a soluble non-toxic ferrichydroxide form	suppressing
		FTL	ferritin light chain	light subunit of ferritin, the major intracellular iron storage protein with ferroxidase activity, which enables storage of iron in a soluble non-toxic ferrichydroxide form	suppressing
		NCOA4	nuclear receptor coactivator 4	androgen receptor coactivator that interacts with the androgen receptor in a ligand-dependent manner to enhance its transcriptional activity	driving
		ATG3	autophagy-related gene 3	ubiquitin-like-conjugating enzyme, a component of ubiquitination-like systems involved in regulation of autophagy during cell death	driving
		ATG13	autophagy-related gene 13	autophagy factor, target of the TOR kinase signaling pathway; required for autophagosome formation and mitophagy	driving
	#	BECN1	beclin 1	regulator of autophagy; a component of the phosphatidylinositol-3-kinase (PI3K) complex, which mediates vesicle-trafficking processes	driving
		MAP1B	microtubule associated protein 1 B	member of the microtubule-associated protein family; involved in microtubule assembly, which is an essential step in neurogenesis	driving
	#	HSPB1	heat shock protein family B small member 1	small heat shock protein (HSP20 familiy member), which functions as a molecular chaperone; plays a role in stress resistance and actin organization, may regulate axonal transport of neurofilament proteins	suppressing
		FTMT	ferritin mitochondrial	catalyzes the oxidation of cellular Fe(2+) iron to Fe(3+) iron and stores it in a soluble, non-toxic, readily available form	suppressing
		MAP1LC3A	microtubule associated protein 1 light chain 3 alpha	ubiquitin-like modifier involved in formation of autophagosomes; participates in remodeling of subdomains of the endoplasmic reticulum into autophagosomes upon nutrient stress, which then fuse with lysosomes for endoplasmic reticulum turnover	driving
		MAP1LC3C	microtubule associated protein 1 light chain 3 gamma	ubiquitin-like modifier that plays a crucial role in antibacterial autophagy (xenophagy); may also play a role in aggrephagy, the macroautophagic degradation of ubiquitinated and aggregated proteins	driving
		Iron export
		Gene symbol	Gene name	Gene product function	Proposed direct/indirect effect on ferroptosis
		SLC40A1	solute carrier family 40 member 1	transports Fe(2+) from the inside to the outside of the cell, playing a key role for maintaining systemic iron homeostasis; involved in control of dietary iron uptake, iron recycling by macrophages and erythrocytes, and release of iron stores in hepatocytes; when iron is in excess in plasma, circulating hepcidin levels increase resulting in a degradation of SLC40A1, thus limiting the iron efflux	suppressing
		CP	ceruloplasmin	copper-binding glycoprotein, with ferroxidase activity oxidizing Fe(2+) to Fe(3+) without releasing radical oxygen species; involved in iron transport across the cell membrane	suppressing
		PROM2	prominin 2	member of the prominin family of pentaspan membrane glycoproteins, which may be involved in the organization of plasma membrane microdomains	suppressing
		HAMP	hepcidin antimicrobial peptide	liver-produced hormone that constitutes the main circulating regulator of iron absorption and distribution across tissues; acts by promoting endocytosis and degradation of ferroportin/SLC40A1, leading to the retention of iron in iron-exporting cells and decreased flow of iron into plasma; controls the major flows of iron into plasma: absorption of dietary iron in the intestine, recycling of iron …	suppressing
		Lipid synthesis
		Gene symbol	Gene name	Gene product function	Proposed direct/indirect effect on ferroptosis
		FASN	fatty acid synthase	multifunctional enzyme that catalyzes de novo biosynthesis of long-chain saturated fatty acids starting from acetyl-CoA and malonyl-CoA in the presence of NADPH	driving
		ELOVL5	ELOVL fatty acid elongase	multi-pass membrane protein localized in the endoplasmic reticulum, which catalyzes the first and rate-limiting reaction of the four reactions that constitute the long-chain fatty acids elongation cycle, by addition of 2 carbons to the chain of long- and very long-chain mono- and poly-unsaturated fatty acids per cycle; the resulting fatty acids are involved in multiple biological processes as pre…	driving
		FADS2	fatty acid desaturase 2	involved in the biosynthesis of highly unsaturated fatty acids from the essential polyunsaturated fatty acids, linoleic acid (LA) (18:2n-6) and alpha-linolenic acid (ALA) (18:3n-3), acting as a fatty acyl-coenzyme A desaturase that introduces a cis double bond at carbon 6 of the fatty acyl chain; catalyzes the first and rate limiting step in this pathway, which is the desaturation of LA (18:2n-6)…	driving or suppressing
		SCD	stearoyl-CoA desaturase	integral membrane protein located in the endoplasmic reticulum, which utilizes O(2) and electrons from reduced cytochrome b5 to catalyze the insertion of a cis double bond at the delta-9 position into fatty acyl-CoA substrates including palmitoyl-CoA and stearoyl-CoA; gives rise to a mixture of 16:1 and 18:1 unsaturated fatty acids	suppressing
		ACSF2	acyl-CoA synthetase family member 2	catalyzes the initial reaction in fatty acid metabolism, by forming a thioester with CoA; enables medium-chain fatty acid-CoA ligase activity	driving
	#	ACSL4	acyl-CoA synthetase long-chain family member 4	catalyzes the conversion of long-chain fatty acids to their active form acyl-CoA for both synthesis of cellular lipids and degradation via beta-oxidation; preferentially activates arachidonate and eicosapentaenoate as substrates	driving
	#	LPCAT3	lysophosphatidylcholine acyltransferase 3	catalyzes transfer of the fatty acyl chain from fatty acyl-CoA to 1-acyl lysophospholipid to form various classes of phospholipids; located in endoplasmic reticulum membrane	driving
	#	CS	citrate synthase	tricarboxylic acid cycle enzyme located in the mitochondrial matrix, which catalyzes the synthesis of citrate from oxaloacetate and acetyl coenzyme A; found in nearly all cells capable of oxidative metablism	driving
		ACACA	acetyl-CoA carboxylase A	cytosolic enzyme that catalyzes the carboxylation of acetyl-CoA to malonyl-CoA, the first and rate-limiting step of de novo fatty acid biosynthes	driving
		HELLS	helicase, lymphoid specific	involved in regulation of the expansion or survival of lymphoid cells; required for de novo or maintenance DNA methylation	suppressing
		HILPDA	hypoxia inducible lipid droplet associated	increases intracellular lipid accumulation; stimulates expression of cytokines including IL6, MIF and VEGFA; enhances cell growth and proliferation	driving
	#	PRKAA2	protein kinase AMP-activated catalytic subunit A2	catalytic subunit of the AMP-activated protein kinase (AMPK), an important energy-sensing heterotrimeric enzyme that monitors cellular energy status; in response to cellular metabolic stresses, AMPK is activated and phosphorylates and inactivates acetyl-CoA carboxylase and beta-hydroxy beta-methylglutaryl-CoA reductase, key enzymes involved in regulating de novo biosynthesis of fatty acids and ch…	driving or suppressing
		Lipid utilization
		Gene symbol	Gene name	Gene product function	Proposed direct/indirect effect on ferroptosis
		CPT1A	carnitine palmitoyltransferase 1A	located in the outer mitochondrial membrane, catalyzes transfer of the acyl group of long-chain fatty acid-CoA conjugates onto carnitine, an essential step for the mitochondrial uptake of long-chain fatty acids and their subsequent beta-oxidation in the mitochondrion; plays an important role in hepatic triglyceride metabolism	suppressing
		VHL	von Hippel-Lindau tumor suppressor	component of ubiquitination complex, involved in oxygen-related transcriptional regulation through the ubiquitination and degradation of hypoxia-inducible-factor (HIF), which is a transcription factor that plays a central role in the regulation of gene expression by oxygen	suppressing
		DECR1	24-dienoyl-CoA reductase 1	auxiliary enzyme of fatty acid beta-oxidation; participates in the metabolism of unsaturated fatty enoyl-CoA esters; catalyzes the NADP-dependent reduction of 2,4-dienoyl-CoA to yield trans-3-enoyl-CoA	suppressing
		Lipid storage
		Gene symbol	Gene name	Gene product function	Proposed direct/indirect effect on ferroptosis
		FABP3	fatty acid binding protein 3	belongs to the intracellular fatty acid-binding proteins, thought to play a role in the intracellular transport of long-chain fatty acids and their acyl-CoA esters	suppressing
		FABP7	fatty acid binding protein 7	small, highly conserved cytoplasmic protein that binds long-chain fatty acids and other hydrophobic ligands; required for the establishment of the radial glial fiber system in developing brain, a system that is necessary for the migration of immature neurons to establish cortical layers	suppressing
	#	PLIN2	perilipin 2	structural component of cell lipid droplets, required for the formation and maintenance of lipid storage droplets	suppressing
	#	TPD52	tumor protein D52	enables calcium ion binding activity and protein homodimerization activity; involved in B cell differentiation; located in endoplasmic reticulum and perinuclear region of cytoplasm	suppressing
		Lipolysis/lipophagy
		Gene symbol	Gene name	Gene product function	Proposed direct/indirect effect on ferroptosis
	#	ACSL4	acyl-CoA synthetase long-chain family member 4	catalyzes the conversion of long-chain fatty acids to their active form acyl-CoA for both synthesis of cellular lipids and degradation via beta-oxidation; preferentially activates arachidonate and eicosapentaenoate as substrates	driving
	#	CS	citrate synthase	tricarboxylic acid cycle enzyme located in the mitochondrial matrix, which catalyzes the synthesis of citrate from oxaloacetate and acetyl coenzyme A; found in nearly all cells capable of oxidative metablism	driving
	#	PLIN2	perilipin 2	structural component of cell lipid droplets, required for the formation and maintenance of lipid storage droplets	suppressing
	#	TPD52	tumor protein D52	enables calcium ion binding activity and protein homodimerization activity; involved in B cell differentiation; located in endoplasmic reticulum and perinuclear region of cytoplasm	suppressing
		RAB7A	RAB7A member RAS oncogene family	RAS-related GTP-binding protein that regulates vesicular transport in the late endosomes and from late endosomes to lysosomes; plays a role in the lipolysis through lipophagy, a cytosolic lipase-independent autophagic pathway; also involved in growth-factor-mediated cell signaling, nutrient-transporter mediated nutrient uptake and neurotrophin transport in the axons of neurons	driving
		Lipid peroxidation
		Gene symbol	Gene name	Gene product function	Proposed direct/indirect effect on ferroptosis
	#	ACSL4	acyl-CoA synthetase long-chain family member 4	catalyzes the conversion of long-chain fatty acids to their active form acyl-CoA for both synthesis of cellular lipids and degradation via beta-oxidation; preferentially activates arachidonate and eicosapentaenoate as substrates	driving
	#	LPCAT3	lysophosphatidylcholine acyltransferase 3	catalyzes transfer of the fatty acyl chain from fatty acyl-CoA to 1-acyl lysophospholipid to form various classes of phospholipids; located in endoplasmic reticulum membrane	driving
		ALOX5	arachidonate 5-lipoxygenase	catalyzes the oxygenation of arachidonate ((5Z,8Z,11Z,14Z)-eicosatetraenoate) to 5-hydroperoxyeicosatetraenoate (5-HPETE) followed by the dehydration to 5,6- epoxyeicosatetraenoate (Leukotriene A4/LTA4), the first two steps in the biosynthesis of leukotrienes, which are potent mediators of inflammation	driving
		ALOX12	arachidonate 12-lipoxygenase	catalyzes the regio and stereo-specific incorporation of molecular oxygen into free and esterified polyunsaturated fatty acids, generating lipid hydroperoxides that can be further reduced to the corresponding hydroxy species; mainly converts arachidonate ((5Z,8Z,11Z,14Z)-eicosatetraenoate) to the specific bioactive lipid (12S)-hydroperoxyeicosatetraenoate/(12S)-HPETE	driving
		ALOX15	arachidonate 15-lipoxygenase	catalyzes the stereo-specific peroxidation of free and esterified polyunsaturated fatty acids, generating a spectrum of bioactive lipid mediators; inserts peroxyl groups at C12 or C15 of arachidonate ((5Z,8Z,11Z,14Z)-eicosatetraenoate), producing 12-hydroperoxyeicosatetraenoate/12-HPETE and 15-hydroperoxyeicosatetraenoate/15-HPETE, then acting on 12-HPETE to produce hepoxilins, which may show pro…	driving
		PEBP1	phosphatidylethanolamine binding protein 1	binds phosphatidylethanolamine, and phosphatidylinositol and phosphatidylcholine with lower affinity; modulates multiple signaling pathways; can be cleaved to form hippocampal cholinergic neurostimulating peptide, which may be involved in neuronal development and function	driving
		POR	cytochrome p450 oxidoreductase	endoplasmic reticulum membrane oxidoreductase that is required for transfer of electrons from NADPH to all microsomal P450 enzymes; essential for multiple metabolic processes, including reactions catalyzed by cytochrome P450 enzymes for metabolism of steroid hormones, drugs and xenobiotics	driving
		PTGS2	prostaglandin-endoperoxide synthase 2	also known as cyclooxygenase 2, is an inducible enzyme acting both as a dioxygenase and a peroxidase in the biosynthesis pathway of prostanoids, a class of C20 oxylipins mainly derived from arachidonate ((5Z,8Z,11Z,14Z)-eicosatetraenoate, AA, C20:4(n-6)), with a particular role in the inflammatory response; the cyclooxygenase activity oxygenates arachidonic acid to the hydroperoxy endoperoxide pr…	driving
		SOD1	superoxide dismutase 1	soluble cytoplasmic protein acting as a homodimer to convert naturally-occuring but harmful superoxide radicals to molecular oxygen and hydrogen peroxide	suppressing
		EGLN2	egl-9 family hypoxia inducible factor 2	prolyl hydroxylase that mediates hydroxylation of proline residues in target proteins, including HIFs; hydroxylated HIFs are targeted for proteasomal degradation, while, under hypoxic conditions, the hydroxylation reaction is attenuated allowing HIFs to escape degradation, resulting in their translocation to the nucleus, heterodimerization and increased expression of hypoxia-inducible genes, thus…	driving
		SAT1	spermidine/spermidine N1-acetyltransferase 1	rate-limiting enzyme in the catabolic pathway of polyamines; catalyzes the acetylation of spermidine and spermine, and is involved in the regulation of intracellular concentration of polyamines and their transport out of cells	driving
		ATG5	autophagy related 5	has a role in autophagic vesicle formation; also involved in mitochondrial quality control after oxidative damage, lymphocyte development and proliferation, MHC II antigen presentation, and maintenance of axon morphology and membrane structures	driving
		ATG7	autophagy related 7	E1-like activating enzyme that is essential for autophagy and cytoplasm to vacuole transport; also modulates p53-dependent cell cycle pathways during prolonged metabolic stress; affects axonal homeostasis, mitophagy, adipose differentiation, and hematopoietic stem cell maintenance	driving
		NEFL	neurofilament light chain	comprises the axoskeleton and functionally maintains the neuronal caliber; may also play a role in intracellular transport to axons and dendrites	driving
		AKR1C1	aldo-keto reductase family 1 member C1	cytosolic enzyme that catalyzes the NADH and NADPH-dependent reduction of ketosteroids to hydroxysteroids; displays a broad positional specificity acting on positions 3, 17 and 20 of steroids and regulates the metabolism of hormones like estrogens and androgens	suppressing
		AKR1C2	aldo-keto reductase family 1 member C2	cytosolic enzyme that catalyzes the NADH and NADPH-dependent reduction of ketosteroids to hydroxysteroids; displays a broad positional specificity acting on positions 3, 17 and 20 of steroids and regulates the metabolism of hormones like estrogens and androgens; binds bile acids with high affinity	suppressing
		AKR1C3	aldo-keto reductase family 1 member C3	cytosolic enzyme that catalyzes the NADH and NADPH-dependent reduction of ketosteroids to hydroxysteroids; acts on positions 3, 17 and 20 of steroids, preferentially as a 17-ketosteroid reductase having a high catalytic efficiency for the reduction of delta4-androstenedione to form testosterone; reduces prostaglandin (PG) D2 to 11beta-prostaglandin F2, progesterone to 20alpha-hydroxyprogesterone …	suppressing
		Glucose metabolic pathways
		Gene symbol	Gene name	Gene product function	Proposed direct/indirect effect on ferroptosis
	#	PRKAA2	protein kinase AMP-activated catalytic subunit A2	catalytic subunit of the AMP-activated protein kinase (AMPK), an important energy-sensing heterotrimeric enzyme that monitors cellular energy status; in response to cellular metabolic stresses, AMPK is activated and phosphorylates and inactivates acetyl-CoA carboxylase and beta-hydroxy beta-methylglutaryl-CoA reductase, key enzymes involved in regulating de novo biosynthesis of fatty acids and ch…	driving or suppressing
	#	BECN1	beclin 1	regulator of autophagy; a component of the phosphatidylinositol-3-kinase (PI3K) complex, which mediates vesicle-trafficking processes	driving
		HK1	hexokinase	ubiquitous enzyme that localizes to the outer membrane of mitochondria; phosphorylates glucose to produce glucose-6-phosphate, the first step in most glucose metabolic pathways	driving
		PHKG2	phosphorylase kinase catalytic subunit gamma 2	mediates the neural and hormonal regulation of glycogenolysis by phosphorylating and thereby activating glycogen phosphorylase	driving
	#	GSR	glutathione-disulfide reductase	catalyzes the NADPH-dependent reduction of glutathione disulfide (GSSG) to GSH	suppressing
		IDH1	isocitrate dehydrogenase NADP{+} 1	catalyzes the NADP(+)-dependent oxidative decarboxylation of isocitrate (D-threo-isocitrate) to 2-ketoglutarate (2-oxoglutarate); found in the cytoplasm and peroxisomes; plays a critical role in the generation of NADPH, an important cofactor in many metabolic pathways	suppressing
		IDH2	isocitrate dehydrogenase NADP{+} 2	catalyzes the NADP(+)-dependent oxidative decarboxylation of isocitrate (D-threo-isocitrate) to 2-ketoglutarate (2-oxoglutarate); found in the mitochondria; plays a role in intermediary metabolism and energy production; may tightly associate or interact with the pyruvate dehydrogenase complex	suppressing
		NADK	NAD kinase	catalyzes the transfer of a phosphate group from ATP to NAD to generate NADP, which in its reduced form acts as an electron donor for biosynthetic reactions	suppressing
		HDDC3	HD domain containing 3	guanosine-tetraphosphate hydrolyzing enzyme involved in starvation response	driving
	#	NOX1	NADPH oxidase 1	member of the NADPH oxidase family of enzymes responsible for the catalytic one-electron transfer of oxygen to generate superoxide or hydrogen peroxide	driving
	#	CYBB	cytochrome b-245 beta chain	critical component of the membrane-bound NADPH oxidase of phagocytes, which generates superoxide; participates in the regulation of cellular pH and is blocked by zinc	driving
	#	NOX4	NADPH oxidase 4	constitutive NADPH oxidase localized to non-phagocytic cells, which acts as an oxygen sensor and catalyzes the reduction of molecular oxygen to superoxide	driving
	#	DPP4	dipeptidyl peptidase 4	type II transmembrane glycoprotein acting as a serine exopeptidase that cleaves X-proline dipeptides from the N-terminus of polypeptides; participates in glucose and insulin metabolism, as well as in immune regulation including T-cell activation, T-cell proliferation and NF-kappa-B activation	driving
	#	EMP1	epithelial membrane protein 1	located in plasma membrane; involved in bleb assembly and cell death	driving
	#	ANGPTL4	angiopoietin like 4	glycosylated secreted protein containing a C-terminal fibrinogen domain; induced by peroxisome proliferation activators and functions as a serum hormone that regulates glucose homeostasis and lipid metabolism	driving
	#	PRNP	prion protein	membrane glycoprotein involved in copper homeostasis, cellular import of non-TF-bound Fe(2+) iron and glucose uptake	driving
		Amino acid metabolic pathways
		Gene symbol	Gene name	Gene product function	Proposed direct/indirect effect on ferroptosis
		GLUL	glutamate-ammonia ligase	catalyzes the ATP-dependent synthesis of glutamine from glutamate and ammonia; plays a role in detoxing from ammonia (liver) and glutamate (brain), acid-base homeostasis, cell signaling, and cell proliferation	driving
		GLS2	glutaminase 2	mitochondrial phosphate-activated enzyme that catalyzes the hydrolysis of glutamine to glutamate and ammonia; promotes mitochondrial respiration and increases ATP generation in cells by enabling the production of glutamate and alpha-ketoglutarate	driving
		SLC38A1	solute carrier family 38 member 1	symporter that cotransports short-chain neutral amino acids and sodium ions from the extracellular to the intracellular side of the cell membrane, which is pH-dependent and driven by the sodium ion electrochemical gradient; participates in the astroglia-derived glutamine transport into GABAergic interneurons for neurotransmitter GABA de novo synthesis	driving
		SLC1A5	solute carrier family 1 member 5	sodium-coupled antiporter of neutral amino acids, in a tri-substrate transport cycle it exchanges neutral amino acids between the extracellular and intracellular compartments, coupled to the inward cotransport of at least one sodium ion; the preferred substrate is L-glutamine, to be exchanged with other neutral amino acids such as L-serine, L-threonine and L-asparagine, in a bidirectional way; pr…	driving
		DLD	dihydrolipoamide dehydrogenase	component of the glycine cleavage system and an E3 component of three alpha-ketoacid dehydrogenase complexes (pyruvate-, alpha-ketoglutarate-, and branched-chain amino acid-dehydrogenase complex); in homodimeric form, it functions as a dehydrogenase and is found in several multi-enzyme complexes that regulate energy metabolism and are mainly active in the mitochondria; in monomeric form may have …	driving
		CBS	cystathionine beta-synthase	hydro-lyase catalyzing the first step of the transsulfuration pathway, where the hydroxyl group of L-serine is displaced by L-homocysteine in a beta-replacement reaction to form L-cystathionine, the precursor of L-cysteine; this catabolic route allows the elimination of L-methionine and the toxic metabolite L-homocysteine	suppressing
		CTH	cystathionine gamma-lyase	catalyzes the last step in the transsulfuration pathway from L-methionine to L-cysteine in a pyridoxal-5'-phosphate (PLP)-dependent manner, which consists on cleaving the L,L-cystathionine molecule into L-cysteine, ammonia and 2-oxobutanoate; part of the L-cysteine derived from the transsulfuration pathway is utilized for biosynthesis of the ubiquitous antioxidant glutathione in the liver	suppressing
		CARS	cysteinyl-tRNA synthetase	catalyzes the ATP-dependent ligation of cysteine to tRNA(Cys)	driving
		AHCY	adenosylhomocysteinase	catalyzes the hydrolysis of S-adenosyl-L-homocysteine (SAH) to form adenosin and homocysteine, regulating the intracellular SAH concentration thought to be important for transmethylation reactions	suppressing
		PARK7	Parkinsonism-associated deglycase	multifunctional protein acting as a redox-sensitive chaperone and oxidative stress sensor; protects against oxidative stress and cell death; involved in neuroprotective mechanisms	suppressing
		Membrane damage/repair
		Gene symbol	Gene name	Gene product function	Proposed direct/indirect effect on ferroptosis
		CSTB	cystatin B	intracellular thiol protease inhibitor, reversibly inhibiting the cathepsins L, H and B	driving
		CHMP5	charged multivesicular body protein 5	probable peripherally associated component of the endosomal sorting required for transport complex III (ESCRT-III), which is involved in multivesicular bodies (MVBs) formation and sorting of endosomal cargo proteins into MVBs; MVBs contain intraluminal vesicles that are generated by invagination and scission from the limiting membrane of the endosome and mostly are delivered to lysosomes enabling…	suppressing
		CHMP6	charged multivesicular body protein 6	probable core component of the endosomal sorting required for transport complex III (ESCRT-III), which is involved in multivesicular bodies (MVBs) formation and sorting of endosomal cargo proteins into MVBs; MVBs contain intraluminal vesicles that are generated by invagination and scission from the limiting membrane of the endosome and mostly are delivered to lysosomes enabling degradation of mem…	suppressing
	#	AIFM2	apoptosis inducing factor mitochondria associated 2	NAD(P)H-dependent oxidoreductase which, at the plasma membrane, catalyzes reduction of coenzyme Q/ubiquinone-10 to ubiquinol-10, a lipophilic radical-trapping antioxidant that prevents lipid oxidative damage; acts in parallel to GPX4 to suppress phospholipid peroxidation	suppressing
		Unknown process/mechanism
		Gene symbol	Gene name	Gene product function	Proposed direct/indirect effect on ferroptosis
		VDAC2	voltage dependent anion channel 2	voltage-dependent channel in the mitochondrial outer membrane, allowing diffusion of small hydrophilic molecules; binds lipids, including ceramide, phosphatidylcholin and cholesterol; binding of ceramide promotes the mitochondrial outer membrane permeabilization apoptotic pathway	driving
		VDAC3	voltage dependent anion channel 3	voltage-dependent chanel in the mitochondrial outer membrane, which allows diffusion of small hydrophilic molecules; thought to form part of the mitochondrial permeability transition pore, resulting in the release of cytochrome c at the onset of apoptotic cell death	driving
	GENES ENCODING TRANSCRIPTION FACTORS ASSOCIATED WITH FERROPTOSIS
		Transcription factor gene symbol	Transcription factor gene name	Proposed effect(s) of transcription factor on target ferroptosis-related gene(s)	Proposed effect on ferroptosis
		NFE2L2	nuclear factor erythroid 2-related factor 2	upregulates: SLC7A11, GCLC, GCLM, ABCC1, CHAC1, CBS, GSTP1, TXNRD1, SESN2, NQO1, AKR1Cs, MT1G, HMOX1, FTH1, SLC40A1	suppressing
		ARNTL	basic helix-loop-helix ARNT-like 1	upregulates: SLC7A11, GPX4, TXN, SOD1, CHMP5, NFE2L2; downregulates EGLN2	suppressing
		BACH1	BTB domain and CNC homolog 1	downregulates: SLC7A11, GCLM, FTH1, FTL, SLC40A1	driving
		TP53	tumor protein P53	downregulates SLC7A11; upregulates: CDKN1A, SAT1, GLS2; inhibits activity of DPP4	driving or suppressing
		TP63	tumor protein P63	upregulates: GCLC, GSS, GPX2, IDH2	suppressing
		MTF1	metal regulatory transcription factor 1	upregulates: FTH1, FTL, SLC40A1	suppressing
		ATF3	activating transcription factor 3	downregulates SLC7A11	driving
		ATF4	activating transcription factor 4	upregulates: SLC7A11, HSPA5, CHAC1	driving or suppressing
		SP1	Sp1 transcription factor	upregulates: GPX4, ACSL4	driving or suppressing
		STAT1	signal transducer and activator of transcription 1	downregulates SLC7A11	driving
		STAT3	signal transducer and activator of transcription 3	downregulates ACSL4; upregulates CSTB	driving or suppressing
		YAP1	yes1 associated transcriptional regulator	upregulates: TFRC, ACSL4	driving
		TFAP2C	transcription factor AP-2 gamma	upregulates GPX4; downregulates CDKN1A	suppressing
		KEAP1*	kelch-like ECH associated protein 1	mediates NFE2L2 degradation	driving or suppressing
		* KEAP1 is additionally selected as its encoded protein affects the activity of NFE2L2, a key transcriptional regulator of multiple ferroptosis-related genes
	SOURCES FOR GENE SELECTION:
	https://doi.org/10.1080/15548627.2020.1810918
	https://doi.org/10.1038/s41417-020-0170-2
	https://pubmed.ncbi.nlm.nih.gov
	http://www.zhounan.org/ferrdb/current
	https://www.kegg.jp/kegg-bin/search_pathway_text?map=map&keyword=ferroptosis&mode=1&viewImage=true
	https://www.ncbi.nlm.nih.gov/gene
	https://www.uniprot.org
