# Supplementary material for: Targeted RNAseq Revealed the Gene Expression Signature of Ferroptosis-Related Processes Associated with Disease Severity in Patients with Multiple Sclerosis
Source: Int J Mol Sci. 2024 Mar 5;25(5):3016. doi: 10.3390/ijms25053016 (PMC10932398; doi:10.3390/ijms25053016)
Supplement: Supplementary file 1 [file ijms-25-03016-s001.zip › Supplemental Table S2.xlsx]

## Sheet: Sheet1
	Large sub-panel of 127 genes
	SP vs RR DEGs 2nd factor Therapy	baseMean	log2FoldChange	lfcSE	stat	pvalue	padj		Principal components analysis (PCA) representation of study groups regarding therapy status (Large sub-panel)
	CDKN1A	9548.41	0.673365	0.141418	4.76151	1.92146e-06	0.000261319
	SLC7A11	126.622	0.734759	0.170657	4.30547	1.66631e-05	0.00113309
	EGLN2	5756.66	-0.299284	0.0734564	-4.0743	4.6152e-05	0.00182907
	SAT1	19655.6	0.482291	0.119424	4.03849	5.37963e-05	0.00182907
	MAP1B	75.6888	1.39236	0.349534	3.98347	6.79166e-05	0.00184733
	GLUL	3109.19	0.472122	0.132845	3.55393	0.000379524	0.00860254
	CAT	4651.64	0.322118	0.0945135	3.40817	0.000654011	0.0127065
	GCLC	3856.85	0.254677	0.0834253	3.05275	0.00226754	0.0385482
	TP53	9275.05	-0.253352	0.086566	-2.92669	0.00342588	0.0517688
	SEPP1	55.4442	0.588522	0.209842	2.80459	0.00503805	0.0570979
	SLC11A2	1181.29	-0.253556	0.0903893	-2.80515	0.00502932	0.0570979
	NFS1	1626.19	-0.19443	0.0690764	-2.81472	0.00488204	0.0570979
	EHMT2	325.415	-0.165703	0.0597633	-2.77265	0.00556018	0.0581681
	ALOX12	3420.8	0.85636	0.315863	2.71118	0.0067045	0.0651295
	CYBB	22370.9	0.34719	0.140181	2.47673	0.0132591	0.120216
	SLC40A1	13636.9	0.345589	0.145758	2.37098	0.0177412	0.135394
	TXN	2917.56	0.194065	0.0809975	2.39593	0.016578	0.135394
	CISD1	1126.72	-0.234591	0.103647	-2.26337	0.0236128	0.169018
	GCH1	1363.03	-0.300941	0.135689	-2.21787	0.0265634	0.180631
	GPX4	9103.19	0.135629	0.0625797	2.1673	0.0302119	0.187787
	BECN1	7986.93	0.101986	0.0480519	2.12242	0.0338026	0.199876
	ALOX15	24.4231	-0.525681	0.252898	-2.07863	0.0376516	0.213359
	Small sub-panel of “highly expressed” genes
	SP vs RR DEGs 2nd factor Therapy	baseMean	log2FoldChange	lfcSE	stat	pvalue	padj		Principal components analysis (PCA) representation of study groups regarding therapy status (Small sub-panel)
	HSPA5	3974.36	0.246908	0.0656266	3.76231	0.00016835	0.0020202
	FASN	245.124	-0.287031	0.112976	-2.54064	0.0110649	0.0442594
	ATF4	3565.62	0.181378	0.0680771	2.66429	0.00771499	0.0442594
