# Supplementary material for: Targeted RNAseq Revealed the Gene Expression Signature of Ferroptosis-Related Processes Associated with Disease Severity in Patients with Multiple Sclerosis
Source: Int J Mol Sci. 2024 Mar 5;25(5):3016. doi: 10.3390/ijms25053016 (PMC10932398; doi:10.3390/ijms25053016)
Supplement: Supplementary file 1 [file ijms-25-03016-s001.zip › Supplemental Table S3.xlsx]

## Sheet: Legend
Functional annotation of the STRING PPI network generated with a set of DEGs passing multiple testing correction
Count In Network:
The first number indicates how many proteins in the network are annotated with a particular term. The second number indicates how many proteins in total (in the network and in the background) have this term assigned.
Strength:
Log10(observed / expected). This measure describes how large the enrichment effect is. It’s the ratio between i) the number of proteins in the network that are annotated with a term and ii) the number of proteins that we expect to be annotated with this term in a random network of the same size.
False Discovery Rate:
This measure describes how significant the enrichment is. Shown are p-values corrected for multiple testing within each category using the Benjamini–Hochberg procedure.
The color of the top enriched annotation term represents its association with the STRING PPI network

## Sheet: KEGG
#term ID	term description	observed gene count	background gene count	strength	false discovery rate	matching proteins in your network (IDs)	matching proteins in your network (labels)
hsa04216	Ferroptosis	5	41	2.23	3.66e-08	9606.ENSP00000269305,9606.ENSP00000280612,9606.ENSP00000368572,9606.ENSP00000378364,9606.ENSP00000497574	TP53,SLC7A11,SAT1,SLC11A2,GCLC
hsa04211	Longevity regulating pathway	3	87	1.69	0.0054	9606.ENSP00000241052,9606.ENSP00000269305,9606.ENSP00000336790	CAT,TP53,ATF4
hsa05215	Prostate cancer	3	97	1.64	0.0054	9606.ENSP00000269305,9606.ENSP00000336790,9606.ENSP00000384849	TP53,ATF4,CDKN1A
hsa05014	Amyotrophic lateral sclerosis	4	350	1.21	0.0075	9606.ENSP00000241052,9606.ENSP00000269305,9606.ENSP00000324173,9606.ENSP00000336790	CAT,TP53,HSPA5,ATF4
hsa00630	Glyoxylate and dicarboxylate metabolism	2	28	2	0.0122	9606.ENSP00000241052,9606.ENSP00000307900	CAT,GLUL
hsa05161	Hepatitis B	3	158	1.43	0.0122	9606.ENSP00000269305,9606.ENSP00000336790,9606.ENSP00000384849	TP53,ATF4,CDKN1A
hsa01100	Metabolic pathways	6	1435	0.77	0.013	9606.ENSP00000241052,9606.ENSP00000251535,9606.ENSP00000307900,9606.ENSP00000363205,9606.ENSP00000368572,9606.ENSP00000497574	CAT,ALOX12,GLUL,NFS1,SAT1,GCLC
hsa05203	Viral carcinogenesis	3	183	1.36	0.013	9606.ENSP00000269305,9606.ENSP00000336790,9606.ENSP00000384849	TP53,ATF4,CDKN1A
hsa05216	Thyroid cancer	2	37	1.88	0.013	9606.ENSP00000269305,9606.ENSP00000384849	TP53,CDKN1A
hsa05163	Human cytomegalovirus infection	3	217	1.29	0.0133	9606.ENSP00000269305,9606.ENSP00000336790,9606.ENSP00000384849	TP53,ATF4,CDKN1A
hsa05166	Human T-cell leukemia virus 1 infection	3	210	1.3	0.0133	9606.ENSP00000269305,9606.ENSP00000336790,9606.ENSP00000384849	TP53,ATF4,CDKN1A
hsa05219	Bladder cancer	2	40	1.85	0.0133	9606.ENSP00000269305,9606.ENSP00000384849	TP53,CDKN1A
hsa05012	Parkinson disease	3	236	1.25	0.015	9606.ENSP00000269305,9606.ENSP00000324173,9606.ENSP00000336790	TP53,HSPA5,ATF4
hsa05213	Endometrial cancer	2	58	1.69	0.0194	9606.ENSP00000269305,9606.ENSP00000384849	TP53,CDKN1A
hsa01524	Platinum drug resistance	2	70	1.6	0.0213	9606.ENSP00000269305,9606.ENSP00000384849	TP53,CDKN1A
hsa04115	p53 signaling pathway	2	72	1.59	0.0213	9606.ENSP00000269305,9606.ENSP00000384849	TP53,CDKN1A
hsa04137	Mitophagy - animal	2	64	1.64	0.0213	9606.ENSP00000269305,9606.ENSP00000336790	TP53,ATF4
hsa04918	Thyroid hormone synthesis	2	73	1.59	0.0213	9606.ENSP00000324173,9606.ENSP00000336790	HSPA5,ATF4
hsa05210	Colorectal cancer	2	82	1.54	0.0213	9606.ENSP00000269305,9606.ENSP00000384849	TP53,CDKN1A
hsa05211	Renal cell carcinoma	2	65	1.64	0.0213	9606.ENSP00000384849,9606.ENSP00000469686	CDKN1A,EGLN2
hsa05212	Pancreatic cancer	2	71	1.6	0.0213	9606.ENSP00000269305,9606.ENSP00000384849	TP53,CDKN1A
hsa05214	Glioma	2	71	1.6	0.0213	9606.ENSP00000269305,9606.ENSP00000384849	TP53,CDKN1A
hsa05217	Basal cell carcinoma	2	63	1.65	0.0213	9606.ENSP00000269305,9606.ENSP00000384849	TP53,CDKN1A
hsa05218	Melanoma	2	72	1.59	0.0213	9606.ENSP00000269305,9606.ENSP00000384849	TP53,CDKN1A
hsa05220	Chronic myeloid leukemia	2	75	1.57	0.0213	9606.ENSP00000269305,9606.ENSP00000384849	TP53,CDKN1A
hsa05223	Non-small cell lung cancer	2	68	1.62	0.0213	9606.ENSP00000269305,9606.ENSP00000384849	TP53,CDKN1A
hsa04151	PI3K-Akt signaling pathway	3	349	1.08	0.0221	9606.ENSP00000269305,9606.ENSP00000336790,9606.ENSP00000384849	TP53,ATF4,CDKN1A
hsa05222	Small cell lung cancer	2	92	1.49	0.0237	9606.ENSP00000269305,9606.ENSP00000384849	TP53,CDKN1A
hsa01522	Endocrine resistance	2	94	1.48	0.0238	9606.ENSP00000269305,9606.ENSP00000384849	TP53,CDKN1A
hsa04066	HIF-1 signaling pathway	2	102	1.44	0.027	9606.ENSP00000384849,9606.ENSP00000469686	CDKN1A,EGLN2
hsa04928	Parathyroid hormone synthesis, secretion and action	2	104	1.43	0.0271	9606.ENSP00000336790,9606.ENSP00000384849	ATF4,CDKN1A
hsa04722	Neurotrophin signaling pathway	2	112	1.4	0.0303	9606.ENSP00000269305,9606.ENSP00000336790	TP53,ATF4
hsa04110	Cell cycle	2	120	1.37	0.0335	9606.ENSP00000269305,9606.ENSP00000384849	TP53,CDKN1A
hsa04068	FoxO signaling pathway	2	126	1.35	0.0357	9606.ENSP00000241052,9606.ENSP00000384849	CAT,CDKN1A
hsa04210	Apoptosis	2	131	1.33	0.0374	9606.ENSP00000269305,9606.ENSP00000336790	TP53,ATF4
hsa04218	Cellular senescence	2	150	1.27	0.0448	9606.ENSP00000269305,9606.ENSP00000384849	TP53,CDKN1A
hsa05224	Breast cancer	2	146	1.28	0.0448	9606.ENSP00000269305,9606.ENSP00000384849	TP53,CDKN1A
hsa05226	Gastric cancer	2	146	1.28	0.0448	9606.ENSP00000269305,9606.ENSP00000384849	TP53,CDKN1A
hsa04141	Protein processing in endoplasmic reticulum	2	163	1.24	0.0453	9606.ENSP00000324173,9606.ENSP00000336790	HSPA5,ATF4
hsa04934	Cushing syndrome	2	153	1.26	0.0453	9606.ENSP00000336790,9606.ENSP00000384849	ATF4,CDKN1A
hsa05160	Hepatitis C	2	157	1.25	0.0453	9606.ENSP00000269305,9606.ENSP00000384849	TP53,CDKN1A
hsa05200	Pathways in cancer	3	515	0.91	0.0453	9606.ENSP00000269305,9606.ENSP00000384849,9606.ENSP00000469686	TP53,CDKN1A,EGLN2
hsa05206	MicroRNAs in cancer	2	159	1.25	0.0453	9606.ENSP00000269305,9606.ENSP00000384849	TP53,CDKN1A
hsa05225	Hepatocellular carcinoma	2	161	1.24	0.0453	9606.ENSP00000269305,9606.ENSP00000384849	TP53,CDKN1A
hsa05202	Transcriptional misregulation in cancer	2	171	1.22	0.0485	9606.ENSP00000269305,9606.ENSP00000384849	TP53,CDKN1A

## Sheet: GOCC
#term ID	term description	observed gene count	background gene count	strength	false discovery rate	matching proteins in your network (IDs)	matching proteins in your network (labels)
GOCC:1902494	Catalytic complex	9	1710	0.87	0.00088	9606.ENSP00000241052,9606.ENSP00000269305,9606.ENSP00000307900,9606.ENSP00000324173,9606.ENSP00000336790,9606.ENSP00000363205,9606.ENSP00000378364,9606.ENSP00000384849,9606.ENSP00000497574	CAT,TP53,GLUL,HSPA5,ATF4,NFS1,SLC11A2,CDKN1A,GCLC
GOCC:1990332	Ire1 complex	2	9	2.5	0.0295	9606.ENSP00000324173,9606.ENSP00000336790	HSPA5,ATF4

## Sheet: UniProt Keyword
#term ID	term description	observed gene count	background gene count	strength	false discovery rate	matching proteins in your network (IDs)	matching proteins in your network (labels)
KW-0408	Iron	5	311	1.35	0.0012	9606.ENSP00000241052,9606.ENSP00000251535,9606.ENSP00000363205,9606.ENSP00000378364,9606.ENSP00000469686	CAT,ALOX12,NFS1,SLC11A2,EGLN2
